# Supplementary material for: Evaluation of Functional Components of Lactobacillus plantarum AR495 on Ovariectomy-Induced Osteoporosis in Mice And RAW264.7 Cells
Source: Foods. 2024 Sep 29;13(19):3115. doi: 10.3390/foods13193115 (PMC11476097; doi:10.3390/foods13193115)
Supplement: Supplementary file 1 [file foods-13-03115-s001.zip]

Archive with 1 entries (1 files):
- foods-3174193-supplementary.pdf
